# Supplementary material for: Supramolecular Self-Healing Sensor Fiber Composites for Damage Detection in Piezoresistive Electronic Skin for Soft Robots
Source: Polymers (Basel). 2021 Sep 2;13(17):2983. doi: 10.3390/polym13172983 (PMC8433753; doi:10.3390/polym13172983)
Supplement: Supplementary file 1 [file polymers-13-02983-s001.zip]

Archive with 1 entries (1 files):
- polymers-1347501-supplementary.pdf
